# Supplementary material for: HSP90α and KLK6 Coregulate Stress-Induced Prostate Cancer Cell Motility
Source: Cells. 2026 Jan 16;15(2):166. doi: 10.3390/cells15020166 (PMC12840370; doi:10.3390/cells15020166)
Supplement: Supplementary file 1 [file cells-15-00166-s001.zip]

Archive with 10 entries (10 files):
- fig S1.jpg
- fig S2.jpg
- fig S3.jpg
- fig S4.jpg
- fig S5.jpg
- fig S6.jpg
- fig S7.jpg
- fig S8.jpg
- Supplemental Figure legends.pdf
- Supplemental Figures including legends.pdf
